# Supplementary material for: Old and New Adjunctive Therapies in Celiac Disease and Refractory Celiac Disease: A Review
Source: Int J Mol Sci. 2023 Aug 15;24(16):12800. doi: 10.3390/ijms241612800 (PMC10454405; doi:10.3390/ijms241612800)
Supplement: Supplementary file 1 [file ijms-24-12800-s001.zip]

Archive with 1 entries (1 files):
- ijms-2444526-supplementary.pdf
